# Supplementary material for: JA-Induced Endocytosis of AtRGS1 Is Involved in G-Protein Mediated JA Responses
Source: Int J Mol Sci. 2019 Aug 2;20(15):3779. doi: 10.3390/ijms20153779 (PMC6695760; doi:10.3390/ijms20153779)
Supplement: Supplementary file 1 [file ijms-20-03779-s001.zip]

Archive with 3 entries (3 files):
- Figure S1.tif
- Figure S2.tif
- Table S1.tif
